# Supplementary material for: A new subspecies and a new synonym of the genus Coladenia (Hesperiidae, Pyrginae) from China
Source: Zookeys. 2015 Aug 25;(518):129–38. doi: 10.3897/zookeys.518.10011 (PMC4591599; doi:10.3897/zookeys.518.10011)
Supplement: XML Treatment for Coladenia buchananii separafasciata [file zookeys.518.10011-treatment1.xml]

<!DOCTYPE tp:taxon-treatment
  PUBLIC "-//TaxonX//DTD Taxonomic Treatment Publishing DTD v0 20100105//EN" "tax-treatment-NSO.dtd">
<tp:taxon-treatment xmlns:tp="http://www.plazi.org/taxpub"><tp:treatment-meta><kwd-group><label>Taxon classification</label><kwd><named-content content-type="kingdom">Animalia</named-content></kwd><kwd><named-content content-type="order">Lepidoptera</named-content></kwd><kwd><named-content content-type="family">Hesperiidae</named-content></kwd></kwd-group><mixed-citation publication-type="journal"><person-group><name><surname>Xue</surname><given-names>Guo-Xi</given-names></name><name><surname>Inayoshi</surname><given-names>Yutaka</given-names></name><name><surname>Hu</surname><given-names>Hua-Lin</given-names></name><name><surname>Li</surname><given-names>Meng</given-names></name><name><surname>Ren</surname><given-names>Ying-Dang</given-names></name></person-group><article-title>A new subspecies and a new synonym of the genus <italic><tp:taxon-name><tp:taxon-name-part taxon-name-part-type="genus">Coladenia</tp:taxon-name-part></tp:taxon-name></italic> (<tp:taxon-name><tp:taxon-name-part taxon-name-part-type="family">Hesperiidae</tp:taxon-name-part></tp:taxon-name>, <tp:taxon-name><tp:taxon-name-part taxon-name-part-type="subfamily">Pyrginae</tp:taxon-name-part></tp:taxon-name>) from China</article-title><source>Zookeys</source><day>25</day><month>8</month><year>2015</year><volume>2015</volume><issue>518</issue><fpage>129</fpage><lpage>138</lpage><pub-id pub-id-type="doi">10.3897/zookeys.518.10011</pub-id></mixed-citation></tp:treatment-meta><tp:nomenclature><tp:taxon-name>
                        <tp:taxon-name-part taxon-name-part-type="genus">Coladenia</tp:taxon-name-part>
                        <tp:taxon-name-part taxon-name-part-type="species">buchananii</tp:taxon-name-part>
                        <tp:taxon-name-part taxon-name-part-type="subspecies">separafasciata</tp:taxon-name-part>
                        <object-id xmlns:xlink="http://www.w3.org/1999/xlink" content-type="zoobank" xlink:type="simple">http://zoobank.org/ECE754E0-3281-4EB4-8DC8-CC9961556F4D</object-id>
                    </tp:taxon-name><tp:taxon-authority>Xue, Inayoshi &amp; Hu</tp:taxon-authority><tp:taxon-status xmlns:xlink="http://www.w3.org/1999/xlink" xlink:type="simple">ssp. n.</tp:taxon-status><xref ref-type="fig" rid="F1">Figs 1–3</xref><xref ref-type="fig" rid="F2">, 4</xref><xref ref-type="fig" rid="F3">, 5–12</xref><xref ref-type="fig" rid="F4">, 13</xref></tp:nomenclature><tp:treatment-sec sec-type="Description"><title>Description.</title><p>Male. (Figs <xref ref-type="fig" rid="F1">1–2</xref>, <xref ref-type="fig" rid="F2">4</xref>) Antennae: 12.5 mm in length, dorsal side shaft dark brown and club black, ventral side basal half dark brown and distal half covered with milky white scales, apiculus slender and sharply pointed. Labial palpi: second segment covered with white scales and black hairs, mixed with some black scales; third segment porrect, with a blunt point, much thicker than the shaft of antennae, dorsal side black, ventral side with white and black scales. Thorax and abdomen: dark brown, hind tibiae with a pale yellowish hair pencil. Forewing: 22.5 mm in length, dorsal side dark brown, spots white; apical spot in space r<sub>4</sub> closer to the one in r<sub>3</sub> than to that in r<sub>5</sub>; strip in space sc shorter than half length of widest portion of cell spot; cell spot big, rectangular, inner edge straight and outer upper angle concave; spot in space cu<sub>1</sub> narrower and longer than cell spot, its outer lower angle protrudent, overlapping with cuniform spot in space m<sub>3</sub>; under spot in space cu<sub>1</sub> there are two separated spots in space cu<sub>2</sub>, of which the lower one moved inwards; all apical and discal spots are accompanied by dark shadows. Ventral side of forewing, white spots repeat those on above, except there is a white strip in space c before the one in sc. Hindwing dark brown dorsally, basal area covered with hairs; discal area with a series of black spots from space sc+r<sub>1</sub> to cu<sub>2</sub>, of which the two in spaces m<sub>1</sub>–m<sub>2</sub> longer and looked like an equal sign, and the two in cu<sub>2</sub> blurred; cell with an obscure black spot. Ventral side, all spots in discal series clearly present, base of space sc+r<sub>1</sub> with black spot, cell spot distinct and bigger than all other spots. Cilia on forewing dark brown, mixed with milky white at end of the upper half of space cu<sub>2</sub>; cilia on hindwing milky white.</p><fig id="F1" position="float" orientation="portrait"><label>Figures 1–3.</label><caption><p>Adults of <italic><tp:taxon-name><tp:taxon-name-part taxon-name-part-type="genus">Coladenia</tp:taxon-name-part> <tp:taxon-name-part taxon-name-part-type="species">buchananii</tp:taxon-name-part> <tp:taxon-name-part taxon-name-part-type="subspecies">separafasciata</tp:taxon-name-part></tp:taxon-name></italic> Xue, Inayoshi &amp; Hu, ssp. n. <bold>1–2</bold> male <bold>3</bold> female <bold>a</bold> dorsal side <bold>b</bold> ventral side. Scale bar: 1 cm.</p></caption><graphic xmlns:xlink="http://www.w3.org/1999/xlink" xlink:href="zookeys-518-129-g001.jpg" position="float" orientation="portrait" xlink:type="simple" id="oo_54849.jpg"/></fig><fig id="F2" position="float" orientation="portrait"><label>Figure 4.</label><caption><p>Male adult of <italic><tp:taxon-name><tp:taxon-name-part taxon-name-part-type="genus">Coladenia</tp:taxon-name-part> <tp:taxon-name-part taxon-name-part-type="species">buchananii</tp:taxon-name-part> <tp:taxon-name-part taxon-name-part-type="subspecies">separafasciata</tp:taxon-name-part></tp:taxon-name></italic> Xue, Inayoshi &amp; Hu, ssp. n. in the nature. Photo by Hua-Lin Hu at the type locality, 17 April 2013.</p></caption><graphic xmlns:xlink="http://www.w3.org/1999/xlink" xlink:href="zookeys-518-129-g002.jpg" position="float" orientation="portrait" xlink:type="simple" id="oo_54850.jpg"/></fig><p>Male genitalia (Figs <xref ref-type="fig" rid="F3">5–12</xref>). Tegumen produced forwards and dorsally humpy in lateral view. Uncus beak-like with a sharp point in lateral view, tapered and elongated to a short finger-like blunt tip in dorsal view; its base with an auriform process on each side. Gnathos arm-like in lateral view, connected on ventral side, its tip with tiny teeth. The upper half of the ring straight, and the lower half curved. Saccus very short. Valva broad, trapezoidal, with its distal portion widely bifid into two branches, of which the upper one short and curved downwards, decorated with small teeth, the lower one elongated and curved upwards, its tip with tiny teeth. Aedeagus a little shorter than ventral margin of valva; in lateral view, coecum penis slender and curved upwards, with a rounded head; subzonal sheath shorter than suprazonal sheath; left side of the middle of suprazonal sheath bear a leaflike sheet, its edge with sawteeth. Juxta cordiform.</p><fig id="F3" position="float" orientation="portrait"><label>Figures 5–12.</label><caption><p>Male genitalia of <italic><tp:taxon-name><tp:taxon-name-part taxon-name-part-type="genus">Coladenia</tp:taxon-name-part> <tp:taxon-name-part taxon-name-part-type="species">buchananii</tp:taxon-name-part> <tp:taxon-name-part taxon-name-part-type="subspecies">separafasciata</tp:taxon-name-part></tp:taxon-name></italic> Xue, Inayoshi &amp; Hu, ssp. n. <bold>5</bold> ring, lateral view <bold>6</bold> uncus, dorsal view <bold>7</bold> gnathos, ventral view <bold>8</bold> right valva, inner view <bold>9</bold> left valva, outer view <bold>10</bold> aedeagus, dorsal view <bold>11</bold> aedeagus, lateral view <bold>12</bold> juxta.</p></caption><graphic xmlns:xlink="http://www.w3.org/1999/xlink" xlink:href="zookeys-518-129-g003.jpg" position="float" orientation="portrait" xlink:type="simple" id="oo_54851.jpg"/></fig><p>Female (Fig. <xref ref-type="fig" rid="F1">3</xref>). Similar to male. Forewing 22.5 mm in length, strip in space sc longer than half length of widest portion of cell spot; end of abdomen with dense gray hairs.</p><p>Female genitalia (Fig. <xref ref-type="fig" rid="F4">13</xref>). Papillae anales reniform, covered with short hairs. Apophyses posteriors a little longer than papillae anales. Lamella postvaginalis wide, with <!--PageBreak--><!--PageBreak-->flat edge. The middle of the edge of lamella antevaginalis widely V-shaped. Sternum of seventh segment of abdomen sclerotized into a solid plate, with its posterior edge shallowly coved. Ductus bursae and bursa copulatrix bursiform, membranous, without signum.</p><fig id="F4" position="float" orientation="portrait"><label>Figure 13.</label><caption><p>Female genitalia of <italic><tp:taxon-name><tp:taxon-name-part taxon-name-part-type="genus">Coladenia</tp:taxon-name-part> <tp:taxon-name-part taxon-name-part-type="species">buchananii</tp:taxon-name-part> <tp:taxon-name-part taxon-name-part-type="subspecies">separafasciata</tp:taxon-name-part></tp:taxon-name></italic> Xue, Inayoshi &amp; Hu, ssp. n., ventral view, with a close-up view of the apophyses posteriors.</p></caption><graphic xmlns:xlink="http://www.w3.org/1999/xlink" xlink:href="zookeys-518-129-g004.jpg" position="float" orientation="portrait" xlink:type="simple" id="oo_54852.jpg"/></fig><!--PageBreak--></tp:treatment-sec><tp:treatment-sec sec-type="type material"><title>Type material.</title><p>Holotype: male, dry pinned, with genitalia preserved in glycerin. China: Jiangxi Province, Longnan County, Jiulianshan National Nature Reserve, Xiagongtang, 600 m, 7 May 2013, leg. Hua-Lin Hu. Paratypes: 1 male, <italic>ditto</italic>, 2 May 2013; 1 female, dry pinned, IOZ(E)1687887, with genitalia preserved in glycerin. China: Fujian Province, Jiangle County, Longqishan, Lishan, 650 m, 20 May 1991, leg. Hong-Xing Li.</p></tp:treatment-sec><tp:treatment-sec sec-type="Distribution"><title>Distribution.</title><p>China (S. Jiangxi, W. Fujian).</p></tp:treatment-sec><tp:treatment-sec sec-type="Difference with Coladenia buchananii buchananii (de Nicéville, 1889)"><title>Difference with <italic><tp:taxon-name><tp:taxon-name-part taxon-name-part-type="genus">Coladenia</tp:taxon-name-part> <tp:taxon-name-part taxon-name-part-type="species">buchananii</tp:taxon-name-part> <tp:taxon-name-part taxon-name-part-type="subspecies">buchananii</tp:taxon-name-part></tp:taxon-name></italic> (de Nicéville, 1889)</title><p>Eleven male specimens of <italic><tp:taxon-name><tp:taxon-name-part taxon-name-part-type="genus">Coladenia</tp:taxon-name-part> <tp:taxon-name-part taxon-name-part-type="species">buchananii</tp:taxon-name-part> <tp:taxon-name-part taxon-name-part-type="subspecies">buchananii</tp:taxon-name-part></tp:taxon-name></italic> (de Nicéville, 1889) were collected from Thailand by the second author of this paper, two of them were dissected and illustrated herein (Figs <xref ref-type="fig" rid="F5">14–15</xref>, <xref ref-type="fig" rid="F6">16–23</xref>). According to these specimens and the images of female <italic><tp:taxon-name><tp:taxon-name-part taxon-name-part-type="genus">Coladenia</tp:taxon-name-part> <tp:taxon-name-part taxon-name-part-type="species">buchananii</tp:taxon-name-part></tp:taxon-name></italic> in literature (<xref ref-type="bibr" rid="B1">de Nicéville 1889</xref>, <xref ref-type="bibr" rid="B10">Swinhoe 1912–1913</xref>, <xref ref-type="bibr" rid="B2">Ek-Amnuay 2006</xref>), the nominate subspecies is distinguishable from the new subspecies by the following combination of characters:</p><!--PageBreak--><list list-type="order"><list-item><p>Ground color on both sides of the wings is paler.</p></list-item><list-item><p>On the dorsal side of forewing, the discal spots closely connected with each other and formed a wide band; the strips in space c and space sc combined into a wide bar, longer than half the length of the widest portion of cell spot. On the ventral side of forewing, the discal band reaches Costa.</p></list-item><list-item><p>Cilia on hindwing is milky white before the end of vein M<sub>1</sub>, and brown from the end of vein M<sub>1</sub> to the tornus.</p></list-item><list-item><p>The base of uncus in male genitalia without auriform process.</p></list-item><list-item><p>The coecum penis of aedeagus is thicker and shorter, not conspicuously constricted before the head.</p></list-item></list><fig id="F5" position="float" orientation="portrait"><label>Figures 14–15.</label><caption><p>Male adults of <italic><tp:taxon-name><tp:taxon-name-part taxon-name-part-type="genus">Coladenia</tp:taxon-name-part> <tp:taxon-name-part taxon-name-part-type="species">buchananii</tp:taxon-name-part> <tp:taxon-name-part taxon-name-part-type="subspecies">buchananii</tp:taxon-name-part></tp:taxon-name></italic> de Nicéville, 1889. <bold>a</bold> dorsal side <bold>b</bold> ventral side. Scale bar: 1 cm.</p></caption><graphic xmlns:xlink="http://www.w3.org/1999/xlink" xlink:href="zookeys-518-129-g005.jpg" position="float" orientation="portrait" xlink:type="simple" id="oo_54853.jpg"/></fig><fig id="F6" position="float" orientation="portrait"><label>Figures 16–23.</label><caption><p>Male genitalia of <italic><tp:taxon-name><tp:taxon-name-part taxon-name-part-type="genus">Coladenia</tp:taxon-name-part> <tp:taxon-name-part taxon-name-part-type="species">buchananii</tp:taxon-name-part> <tp:taxon-name-part taxon-name-part-type="subspecies">buchananii</tp:taxon-name-part></tp:taxon-name></italic> de Nicéville, 1889. <bold>16</bold> ring, lateral view <bold>17</bold> uncus, dorsal view <bold>18</bold> gnathos, ventral view <bold>19</bold> right valva, inner view <bold>20</bold> left valva, outer view <bold>21</bold> aedeagus, dorsal view <bold>22</bold> aedeagus, lateral view <bold>23</bold> juxta.</p></caption><graphic xmlns:xlink="http://www.w3.org/1999/xlink" xlink:href="zookeys-518-129-g006.jpg" position="float" orientation="portrait" xlink:type="simple" id="oo_54854.jpg"/></fig></tp:treatment-sec><tp:treatment-sec sec-type="Bionomics"><title>Bionomics.</title><p>Year round collecting indicates that this new subspecies is probably univoltine, only known from mid April to mid May, about one month later than the nominate subspecies which mainly appears from mid March to mid April. The two male types were captured at roadside, very near to a residential area in Jiulianshan National Nature Reserve.</p></tp:treatment-sec><tp:treatment-sec sec-type="Etymology"><title>Etymology.</title><p>The subspecific epithet is a combination of the prefix separa- and the Latin fasciata, referring to the broken band on forewing.</p></tp:treatment-sec><ref-list><ref id="B1"><mixed-citation xmlns:xlink="http://www.w3.org/1999/xlink" xlink:type="simple"><person-group><name name-style="western"><surname>de Nicéville</surname><given-names>L</given-names></name></person-group> (<year>1889</year>) <article-title>On new and little-known butterflies from the Indian region, with a revision of the genus <italic><tp:taxon-name><tp:taxon-name-part taxon-name-part-type="genus">Plesioneura</tp:taxon-name-part></tp:taxon-name></italic> of Felder and of authors.</article-title> <source>Journal of the Bombay Natural History Society</source> <volume>4</volume>(<issue>3</issue>): <fpage>163</fpage>–<lpage>194</lpage>. </mixed-citation></ref><ref id="B10"><mixed-citation xmlns:xlink="http://www.w3.org/1999/xlink" xlink:type="simple"><person-group><name name-style="western"><surname>Swinhoe</surname><given-names>C</given-names></name></person-group> (<year>1912–1913</year>) <article-title>Vol. X. <tp:taxon-name><tp:taxon-name-part taxon-name-part-type="suborder">Rhopalocera</tp:taxon-name-part></tp:taxon-name>: Family <tp:taxon-name><tp:taxon-name-part taxon-name-part-type="family">Hesperiidae</tp:taxon-name-part></tp:taxon-name> (concluded).</article-title> In: <person-group><name name-style="western"><surname>Moore</surname><given-names>F</given-names></name></person-group> (<role>Ed.</role>) <source><tp:taxon-name><tp:taxon-name-part taxon-name-part-type="order">Lepidoptera</tp:taxon-name-part></tp:taxon-name> Indica</source>. <publisher-name>L. Reeve and Co.</publisher-name>, <publisher-loc>London</publisher-loc>, <fpage>1</fpage>–<lpage>364</lpage>.</mixed-citation></ref><ref id="B2"><mixed-citation xmlns:xlink="http://www.w3.org/1999/xlink" xlink:type="simple"><person-group><name name-style="western"><surname>Ek-Amnuay</surname><given-names>P</given-names></name></person-group> (<year>2006</year>) <chapter-title>Butterflies of Thailand</chapter-title>. <source>Fascinating insects</source> <volume>Vol. 2</volume> (<edition>1st Ed</edition>). <publisher-name>Amarin Printing and Publishing</publisher-name>, <publisher-loc>Bangkok</publisher-loc>, <size units="page">844 pp</size>. </mixed-citation></ref></ref-list></tp:taxon-treatment>
