# Supplementary material for: A new subspecies and a new synonym of the genus Coladenia (Hesperiidae, Pyrginae) from China
Source: Zookeys. 2015 Aug 25;(518):129–38. doi: 10.3897/zookeys.518.10011 (PMC4591599; doi:10.3897/zookeys.518.10011)
Supplement: XML Treatment for Coladenia maeniata [file zookeys.518.10011-treatment2.xml]

<!DOCTYPE tp:taxon-treatment
  PUBLIC "-//TaxonX//DTD Taxonomic Treatment Publishing DTD v0 20100105//EN" "tax-treatment-NSO.dtd">
<tp:taxon-treatment xmlns:tp="http://www.plazi.org/taxpub"><tp:treatment-meta><kwd-group><label>Taxon classification</label><kwd><named-content content-type="kingdom">Animalia</named-content></kwd><kwd><named-content content-type="order">Lepidoptera</named-content></kwd><kwd><named-content content-type="family">Hesperiidae</named-content></kwd></kwd-group><mixed-citation publication-type="journal"><person-group><name><surname>Xue</surname><given-names>Guo-Xi</given-names></name><name><surname>Inayoshi</surname><given-names>Yutaka</given-names></name><name><surname>Hu</surname><given-names>Hua-Lin</given-names></name><name><surname>Li</surname><given-names>Meng</given-names></name><name><surname>Ren</surname><given-names>Ying-Dang</given-names></name></person-group><article-title>A new subspecies and a new synonym of the genus <italic><tp:taxon-name><tp:taxon-name-part taxon-name-part-type="genus">Coladenia</tp:taxon-name-part></tp:taxon-name></italic> (<tp:taxon-name><tp:taxon-name-part taxon-name-part-type="family">Hesperiidae</tp:taxon-name-part></tp:taxon-name>, <tp:taxon-name><tp:taxon-name-part taxon-name-part-type="subfamily">Pyrginae</tp:taxon-name-part></tp:taxon-name>) from China</article-title><source>Zookeys</source><day>25</day><month>8</month><year>2015</year><volume>2015</volume><issue>518</issue><fpage>129</fpage><lpage>138</lpage><pub-id pub-id-type="doi">10.3897/zookeys.518.10011</pub-id></mixed-citation></tp:treatment-meta><tp:nomenclature><tp:taxon-name>
                        <tp:taxon-name-part taxon-name-part-type="genus">Coladenia</tp:taxon-name-part>
                        <tp:taxon-name-part taxon-name-part-type="species">maeniata</tp:taxon-name-part>
                    </tp:taxon-name><tp:taxon-authority>Oberthür, 1896</tp:taxon-authority><tp:nomenclature-citation-list><tp:nomenclature-citation><tp:taxon-name><tp:taxon-name-part taxon-name-part-type="genus">Coladenia</tp:taxon-name-part> <tp:taxon-name-part taxon-name-part-type="species">maeniata</tp:taxon-name-part></tp:taxon-name><comment> Oberthür, 1896: 42, pl. 9, fig. 164 (original description). Type locality: Maenia, Thibet [sic]; <xref ref-type="bibr" rid="B3">Elwes and Edwards 1897</xref>: 130 (diagnosis, distribution); <xref ref-type="bibr" rid="B10">Swinhoe 1912–1913</xref>: 71 (distribution); <xref ref-type="bibr" rid="B4">Evans 1949</xref>: 118 (description, <!--PageBreak-->distribution); <xref ref-type="bibr" rid="B6">Huang 2003</xref>: 68 (distribution); <xref ref-type="bibr" rid="B5">Fan and Wang 2006</xref>: 79, 80 (distribution, diagnosis).</comment></tp:nomenclature-citation><tp:nomenclature-citation><tp:taxon-name><tp:taxon-name-part taxon-name-part-type="genus">Coladenia</tp:taxon-name-part> <tp:taxon-name-part taxon-name-part-type="species">neomaeniata</tp:taxon-name-part></tp:taxon-name><comment> Fan &amp; Wang, 2006: 79 (original description). Type locality: Weixi County, Yunnan Province. syn. n.</comment></tp:nomenclature-citation></tp:nomenclature-citation-list></tp:nomenclature><tp:treatment-sec sec-type="Notes"><title>Notes.</title><p>According to <xref ref-type="bibr" rid="B5">Fan and Wang (2006)</xref>, <italic><tp:taxon-name><tp:taxon-name-part taxon-name-part-type="genus">Coladenia</tp:taxon-name-part> <tp:taxon-name-part taxon-name-part-type="species">neomaeniata</tp:taxon-name-part></tp:taxon-name></italic> is different from <italic><tp:taxon-name><tp:taxon-name-part taxon-name-part-type="genus">Coladenia</tp:taxon-name-part> <tp:taxon-name-part taxon-name-part-type="species">maeniata</tp:taxon-name-part></tp:taxon-name></italic> in having the valva of the male genitalia conspicuously narrowed distally, and the inner edge of the spot in space sc+r<sub>1</sub> on hindwing not in line with that of the cell spot. The first author of the present paper examined some specimens from northwest Yunnan which have the same wing pattern as <italic><tp:taxon-name><tp:taxon-name-part taxon-name-part-type="genus">Coladenia</tp:taxon-name-part> <tp:taxon-name-part taxon-name-part-type="species">neomaeniata</tp:taxon-name-part></tp:taxon-name></italic>, and found that the valva of the male genitalia is bowl-like (Figs <xref ref-type="fig" rid="F7">24</xref>, <xref ref-type="fig" rid="F7">25</xref>), and its inner side looks different depending on the angle of view (Figs <xref ref-type="fig" rid="F7">26–29</xref>): from a certain angle to see, its distal part is narrowed as shown by figure 5 in <xref ref-type="bibr" rid="B5">Fan and Wang (2006)</xref> (Fig. <xref ref-type="fig" rid="F7">27</xref>), but from another view angle, it agrees with the figure provided by <xref ref-type="bibr" rid="B4">Evans (1949)</xref> (Fig. <xref ref-type="fig" rid="F7">26</xref>); besides, figure 6 in <xref ref-type="bibr" rid="B5">Fan and Wang (2006)</xref> is the dorsal view of the valva, not later view. Thus, the male genitalia of <italic><tp:taxon-name><tp:taxon-name-part taxon-name-part-type="genus">Coladenia</tp:taxon-name-part> <tp:taxon-name-part taxon-name-part-type="species">neomaeniata</tp:taxon-name-part></tp:taxon-name></italic> is actually identical to that of <italic><tp:taxon-name><tp:taxon-name-part taxon-name-part-type="genus">Coladenia</tp:taxon-name-part> <tp:taxon-name-part taxon-name-part-type="species">maeniata</tp:taxon-name-part></tp:taxon-name></italic>. Moreover, <italic><tp:taxon-name><tp:taxon-name-part taxon-name-part-type="genus">Coladenia</tp:taxon-name-part> <tp:taxon-name-part taxon-name-part-type="species">neomaeniata</tp:taxon-name-part></tp:taxon-name></italic> is in the distributional range of <italic><tp:taxon-name><tp:taxon-name-part taxon-name-part-type="genus">Coladenia</tp:taxon-name-part> <tp:taxon-name-part taxon-name-part-type="species">maeniata</tp:taxon-name-part></tp:taxon-name></italic> (<xref ref-type="bibr" rid="B4">Evans 1949</xref>, <xref ref-type="bibr" rid="B5">Fan and Wang 2006</xref>), so their difference in the position of the spot in sc+r<sub>1</sub> on hindwing should be considered as intraspecific individual variation rather than subspecific differentiation. Such variation also appears in the shape of the spot in space sc on forewing which changes from a tiny dot to a long strip (<xref ref-type="bibr" rid="B5">Fan and Wang 2006</xref>, <xref ref-type="bibr" rid="B7">Oberthür 1896</xref>) (Fig. <xref ref-type="fig" rid="F8">30</xref>), and also in the spots in spaces m<sub>1</sub> and m<sub>2</sub> which may be fully developed (Fig. <xref ref-type="fig" rid="F8">31</xref>), vestigial (<xref ref-type="bibr" rid="B7">Oberthür 1896</xref>) or absent (<xref ref-type="bibr" rid="B5">Fan and Wang 2006</xref>). Therefore, <italic><tp:taxon-name><tp:taxon-name-part taxon-name-part-type="genus">Coladenia</tp:taxon-name-part> <tp:taxon-name-part taxon-name-part-type="species">neomaeniata</tp:taxon-name-part></tp:taxon-name></italic> is treated as a junior synonym of <italic><tp:taxon-name><tp:taxon-name-part taxon-name-part-type="genus">Coladenia</tp:taxon-name-part> <tp:taxon-name-part taxon-name-part-type="species">maeniata</tp:taxon-name-part></tp:taxon-name></italic> herein.</p><fig id="F7" position="float" orientation="portrait"><label>Figures 24–29.</label><caption><p>Right valva of the male genitalia of <italic><tp:taxon-name><tp:taxon-name-part taxon-name-part-type="genus">Coladenia</tp:taxon-name-part> <tp:taxon-name-part taxon-name-part-type="species">maeniata</tp:taxon-name-part></tp:taxon-name></italic> Oberthür, 1896. <bold>24</bold> dorsal view <bold>25</bold> ventral view <bold>26–29</bold> inner side from different view angle.</p></caption><graphic xmlns:xlink="http://www.w3.org/1999/xlink" xlink:href="zookeys-518-129-g007.jpg" position="float" orientation="portrait" xlink:type="simple" id="oo_54855.jpg"/></fig><fig id="F8" position="float" orientation="portrait"><label>Figures 30–31.</label><caption><p>Male adults of <italic><tp:taxon-name><tp:taxon-name-part taxon-name-part-type="genus">Coladenia</tp:taxon-name-part> <tp:taxon-name-part taxon-name-part-type="species">maeniata</tp:taxon-name-part></tp:taxon-name></italic> Oberthür, 1896. <bold>a</bold> dorsal side <bold>b</bold> ventral side. Scale bar: 1 cm.</p></caption><graphic xmlns:xlink="http://www.w3.org/1999/xlink" xlink:href="zookeys-518-129-g008.jpg" position="float" orientation="portrait" xlink:type="simple" id="oo_54856.jpg"/></fig><!--PageBreak--></tp:treatment-sec><tp:treatment-sec sec-type="Remarks"><title>Remarks.</title><p><xref ref-type="bibr" rid="B5">Fan and Wang (2006)</xref> recorded the distribution of <italic><tp:taxon-name><tp:taxon-name-part taxon-name-part-type="genus">Coladenia</tp:taxon-name-part> <tp:taxon-name-part taxon-name-part-type="species">maeniata</tp:taxon-name-part></tp:taxon-name></italic> in southeast Xizang. We have not found any information from their work and other literature which shows this species is distributed in southeast Xizang, except that the type locality was recorded as Maenia, E. Tibet (<xref ref-type="bibr" rid="B3">Elwes and Edwards 1897</xref>). But the geographic range of Tibet in old entomological literature is much bigger than that of Xizang (= Tibet Autonomous Region) in nowadays. According to <xref ref-type="bibr" rid="B3">Elwes and Edwards (1897)</xref>, Maenia is a place near Ta-tsien-lo, viz. Ta-tsien-lu, which is now known as Kangding area in west Sichuan Province, not in the range of Xizang. Then, the distribution of <italic><tp:taxon-name><tp:taxon-name-part taxon-name-part-type="genus">Coladenia</tp:taxon-name-part> <tp:taxon-name-part taxon-name-part-type="species">maeniata</tp:taxon-name-part></tp:taxon-name></italic> should be clarified as northwest Yunnan and west Sichuan (<xref ref-type="bibr" rid="B4">Evans 1949</xref>).</p></tp:treatment-sec><ref-list><ref id="B3"><mixed-citation xmlns:xlink="http://www.w3.org/1999/xlink" xlink:type="simple"><person-group><name name-style="western"><surname>Elwes</surname><given-names>HJ</given-names></name><name name-style="western"><surname>Edwards</surname><given-names>J</given-names></name></person-group> (<year>1897</year>) <article-title>A revision of the Oriental <tp:taxon-name><tp:taxon-name-part taxon-name-part-type="family">Hesperiidae</tp:taxon-name-part></tp:taxon-name>.</article-title> <source>Transactions of the zoological Society of London</source> <volume>14</volume>(<issue>4</issue>): <fpage>101</fpage>–<lpage>324</lpage>, pls. 18–27. </mixed-citation></ref><ref id="B10"><mixed-citation xmlns:xlink="http://www.w3.org/1999/xlink" xlink:type="simple"><person-group><name name-style="western"><surname>Swinhoe</surname><given-names>C</given-names></name></person-group> (<year>1912–1913</year>) <article-title>Vol. X. <tp:taxon-name><tp:taxon-name-part taxon-name-part-type="suborder">Rhopalocera</tp:taxon-name-part></tp:taxon-name>: Family <tp:taxon-name><tp:taxon-name-part taxon-name-part-type="family">Hesperiidae</tp:taxon-name-part></tp:taxon-name> (concluded).</article-title> In: <person-group><name name-style="western"><surname>Moore</surname><given-names>F</given-names></name></person-group> (<role>Ed.</role>) <source><tp:taxon-name><tp:taxon-name-part taxon-name-part-type="order">Lepidoptera</tp:taxon-name-part></tp:taxon-name> Indica</source>. <publisher-name>L. Reeve and Co.</publisher-name>, <publisher-loc>London</publisher-loc>, <fpage>1</fpage>–<lpage>364</lpage>.</mixed-citation></ref><ref id="B4"><mixed-citation xmlns:xlink="http://www.w3.org/1999/xlink" xlink:type="simple"><person-group><name name-style="western"><surname>Evans</surname><given-names>WH</given-names></name></person-group> (<year>1949</year>) <source>A catalogue of the <tp:taxon-name><tp:taxon-name-part taxon-name-part-type="family">Hesperiidae</tp:taxon-name-part></tp:taxon-name> from Europe, Asia and Australia in the British Museum (Natural History).</source> <publisher-name>The British Museum</publisher-name>, <publisher-loc>London</publisher-loc>, <size units="page">502 pp</size>. </mixed-citation></ref><ref id="B6"><mixed-citation xmlns:xlink="http://www.w3.org/1999/xlink" xlink:type="simple"><person-group><name name-style="western"><surname>Huang</surname><given-names>H</given-names></name></person-group> (<year>2003</year>) <article-title>A list of butterflies collected from Nujiang (Lou Tse Kiang) and Dulongjiang, China with descriptions of new species, new subspecies and revisional notes.</article-title> <source>Neue Entomologische Nachrichten</source> <volume>55</volume>: <fpage>3</fpage>–<lpage>114</lpage>. </mixed-citation></ref><ref id="B5"><mixed-citation xmlns:xlink="http://www.w3.org/1999/xlink" xlink:type="simple"><person-group><name name-style="western"><surname>Fan</surname><given-names>XL</given-names></name><name name-style="western"><surname>Wang</surname><given-names>M</given-names></name></person-group> (<year>2006</year>) <article-title>A new species of the genus <italic><tp:taxon-name><tp:taxon-name-part taxon-name-part-type="genus">Coladenia</tp:taxon-name-part></tp:taxon-name></italic> Moore from China (<tp:taxon-name><tp:taxon-name-part taxon-name-part-type="order">Lepidoptera</tp:taxon-name-part></tp:taxon-name>: <tp:taxon-name><tp:taxon-name-part taxon-name-part-type="family">Hesperiidae</tp:taxon-name-part></tp:taxon-name>).</article-title> <source>Journal of the Kansas Entomological Society</source> <volume>79</volume>(<issue>1</issue>): <fpage>78</fpage>–<lpage>82</lpage>. doi: <ext-link ext-link-type="doi" xlink:href="10.2317/0406.23.1" xlink:type="simple">10.2317/0406.23.1</ext-link> </mixed-citation></ref><ref id="B7"><mixed-citation xmlns:xlink="http://www.w3.org/1999/xlink" xlink:type="simple"><person-group><name name-style="western"><surname>Oberthür</surname><given-names>C</given-names></name></person-group> (<year>1896</year>) <article-title>De la variation chez les lépidoptéres.</article-title> <source>Études d’entomologie</source> <volume>20</volume>: <fpage>1</fpage>–<lpage>74</lpage>, 13 pls. </mixed-citation></ref></ref-list></tp:taxon-treatment>
